# Supplementary material for: Behavioral Activation for Comorbid Depression in People With Noncommunicable Disease in India: Protocol for a Randomized Controlled Feasibility Trial
Source: JMIR Res Protoc. 2023 Nov 16;12:e41127. doi: 10.2196/41127 (PMC10690525; doi:10.2196/41127)
Supplement: Multimedia Appendix 1 [file resprot_v12i1e41127_app1.xlsx]

## Sheet: final timeline
	Year	2020												2021						2022
	Month	Jan	Feb	Mar	Apr	May	Jun	July	Aug	Sep	Oct	Nov	Dec	Jan	Feb	Mar	April	May	June	July	Aug	Sep	Oct	Nov	Dec	Jan	Feb	Mar	April	May	June
WS 1.1	Identification of modifications needed to BA
1.1.1	Survey (using adapted PRIME tool)
1.1.2	FGDs and Interviews with Patients/healthcare staf/ policy makers
1.1.5	Transciption of FGDs/Interviews
1.1.6	Analysis of FGD/Interviews
1.1.7	Preparation of inventory of modifications (wk 1)
1.1.8	Set up of Expert Panel
1.1.9	Expert Panel Meeting to prioritise modifications (wk 2)
	Key Deliverables:
	Summary report: NCD and mental health service provision
	District fact-sheets (summary/infographics) for stakeholders' dissemination
	Summary report relevant to BA delivery by BA counsellors
	Prioritized list of modifications to the BA intervention (wk 3 )
WS 1.2:	Co-design of BEACON intervention
1.2.1	Set-up of codesign workshops
1.2.4	Co-design workshops and iterative user testiing (n=4)
	Key Deliverables:
	A draft adapted intervention BEACON package (wk 4)
WS 2	Feasibility trial
2.1	Trial set up
2.1.1	Online training of the NCD counsellors and Nurses for PHQ 2 screening
	Recruitment and training of BA counsellors
	Traning of RAs on telephonic baseline data collection
	Pilot testing of the revised recruitment process (telephonic recruitment).
2.1.2	Telephonic Participant recruitment & baseline data collection
2.1.3	Intervention delivery
2.2	Outcomes (including Health Economic) data collection
2.3	Developing a fidelity framework
2.4	Analysis of baseline and outcome data
2.4.1	Process evaluation data collection & analysis
2.5	Write-up
	Key Deliverables:
	End of study report (excluding process evaluation)
	Adapted BA intervention with information on its feasibility
	Protocol for full trial
